# Supplementary material for: Type of High School Predicts Academic Performance at University Better than Individual Differences
Source: PLoS One. 2016 Oct 3;11(10):e0163996. doi: 10.1371/journal.pone.0163996 (PMC5047646; doi:10.1371/journal.pone.0163996)
Supplement: S1 File — Psychometric measures, and information about participants’ high school type and academic performance. (XLSX) [file pone.0163996.s001.xlsx]

## Sheet: Sheet1
Problem	MFTB2	MFTB3	MFTB4	TOIM	P	E	N	HS	AP
51	0	14	0	50.5	6	13	15	1	1		Problem_test - Total score on Problem test
27	7	16	18	0.5	9	18	18	0	0		MFBT2 - Total score on numeric test from Multifactor test battery
15	8	10	22	0	2	18	3	0	1		MFBT3 - Total score of spacial test from Multifactor test battery
10	8	6	28	10.75	4	11	14	0	0		MFBT4 - Total score on verbal test from Multifactor test battery
23	8	15	24	3	4	13	16	0	0		TOIM - Test of general knowledge
30	9	12	25	17	3	14	5	1	1		P - Psychoticism, EPQ
10	10	7	9	8	6	16	4	0	0		E - Extraversion, EPQ
38	10	27	26	29.5	3	20	5	1	1		N - Neuroticism, EPQ
8	10	7	20	2.5	4	17	7	0	0		HS- high school type: 0- vocational, 1- gymnasium
24	10	27	16	6	7	17	19	0	0		AP- university graduation: 0- did not graduate, 1- graduated
39	11	24	27	23.75	1	16	8	0	0
26	11	15	27	7.3	5	17	11	0	0
32	11	19	18	11.5	5	17	12	0	0
22	11	19	30	10	4	15	13	0	0
35	11	22	32	13.25	6	11	18	0	0
17	11	10	17	5	10	16	18	0	0
34	11	18	13	33	11	16	18	1	0
37	12	22	23	10	4	10	4	0	0
27	12	30	13	9	2	20	6	0	0
43	12	21	23	29.5	3	17	7	0	1
25	12	15	18	5.8	10	15	8	0	0
19	12	3	35	31.5	4	18	8	0	1
22	12	19	21	4.8	5	17	9	0	0
37	12	16	39	17.5	4	20	9	1	0
43	12	19	47	32	4	19	11	1	0
35	12	22	39	26.75	2	17	12	1	1
17	12	9	19	1.5	6	17	12	0	0
25	12	16	23	3.8	5	18	16	0	0
18	12	4	17	12.25	7	10	20	0	1
16	12	20	13	0	7	11	20	0	1
21	12	8	37	18	6	16	20	1	1
53	12	27	46	33	7	19	20	0	0
42	13	22	45	23.5	3	19	2	0	0
35	13	17	33	19	8	20	2	0	0
32	13	15	35	13.25	5	17	4	0	1
28	13	10	37	28	5	11	6	0	1
34	13	23	32	29	10	13	7	1	0
32	13	33	32	12	4	17	7	0	0
27	13	16	32	7.25	3	18	8	0	0
44	13	30	51	39	4	19	8	1	1
34	13	19	28	24.35	3	18	9	0	0
39	13	21	19	12	7	18	9	0	0
31	13	21	39	26.75	1	12	10	0	1
38	13	25	24	14.5	4	18	10	0	0
37	13	21	21	27.25	3	19	10	0	0
24	13	21	21	0.75	5	14	12	0	1
26	13	15	30	8	2	16	13	0	1
34	13	7	49	45	10	19	14	0	0
38	13	26	29	12	1	20	15	1	1
24	13	12	14	18.75	4	17	16	0	1
37	13	25	44	15.8	11	20	17	0	0
23	13	6	10	14.5	6	15	19	0	0
25	13	18	5	3.5	7	17	19	0	0
21	13	25	23	5	13	20	20	0	1
44	13	29	46	43.75	8	16	21	1	1
36	14	25	24	13	3	17	3	0	0
58	14	25	41	33	2	10	5	1	1
41	14	16	40	6	4	16	6	0	1
40	14	27	32	34	7	15	7	0	0
54	14	36	43	27	2	20	7	1	0
23	14	9	38	23	13	8	8	1	1
30	14	20	28	26	8	13	8	1	1
38	14	20	38	44	2	13	10	1	1
42	14	15	39	22.75	2	16	10	1	1
29	14	22	37	21	3	12	11	0	0
40	14	18	36	29	5	17	11	1	1
29	14	12	29	18.25	2	15	12	1	1
21	14	10	45	21	3	17	12	1	1
34	14	7	46	39.25	4	17	12	1	1
28	14	2	28	15.75	3	19	12	0	1
31	14	10	32	27.5	5	14	13	0	0
43	14	18	44	20.25	5	17	13	1	0
30	14	22	40	26	5	15	14	0	0
30	14	15	22	17	8	18	14	0	0
36	14	17	35	23.5	3	13	17	1	0
38	14	24	50	44	7	13	20	1	1
11	14	5	15	12.3	5	17	21	1	1
32	15	25	18	12.5	6	22	2	1	0
49	15	23	26	17.25	3	18	3	0	0
54	15	23	37	26	9	20	4	1	0
20	15	19	34	3.8	7	20	6	0	1
42	15	17	47	24	5	18	7	0	0
23	15	12	26	19.3	4	18	8	1	1
33	15	24	33	19	5	15	9	1	1
40	15	11	37	24	4	18	9	1	1
42	15	16	35	7	2	14	10	0	0
40	15	21	14	12	2	17	10	0	0
48	15	18	38	22.3	1	17	11	1	0
20	15	10	18	18.5	7	17	11	0	0
57	15	26	47	38	10	18	11	1	0
34	15	22	31	18	2	19	11	1	0
41	15	7	34	13	4	19	11	1	0
40	15	18	31	26	3	13	12	1	1
27	15	12	34	17.5	5	13	12	1	1
24	15	12	27	6	2	16	12	0	0
27	15	23	37	31.5	2	17	12	0	0
25	15	7	30	15	4	19	13	0	0
37	15	12	36	23.75	6	4	15	1	1
46	15	21	44	24.8	9	11	15	1	0
52	15	22	51	39.3	4	13	15	1	1
31	15	20	29	16	5	13	16	0	0
43	15	14	40	17	10	14	16	1	0
33	15	18	31	10.5	5	6	17	0	0
31	15	9	30	32	2	10	19	0	0
26	15	14	30	4	3	11	20	0	1
9	15	12	20	1	5	15	20	0	0
52	15	27	31	28	4	18	20	1	0
19	15	12	31	12.3	8	14	21	0	1
32	16	17	38	17.5	13	19	1	1	0
37	16	19	36	22.5	3	11	2	1	1
45	16	19	28	31	3	18	2	1	1
40	16	28	35	29.75	8	19	4	1	1
21	16	3	30	1.25	3	12	5	0	1
28	16	9	35	21.25	5	14	5	0	0
24	16	25	43	11.25	2	17	5	0	0
38	16	14	20	19	6	19	5	1	1
48	16	31	52	29	4	16	6	1	1
42	16	17	35	35	3	17	7	1	1
42	16	16	38	30	6	18	7	0	1
44	16	24	32	18.5	1	19	7	0	0
49	16	17	31	34	3	14	8	1	1
12	16	13	22	3	8	14	8	0	0
42	16	19	33	29	2	19	8	0	1
48	16	27	12	21	8	13	9	0	0
22	16	15	32	12	1	14	9	0	0
38	16	14	45	30	5	21	9	1	0
43	16	17	26	36	3	10	10	1	1
47	16	27	36	35.25	5	19	10	1	1
31	16	15	22	8	5	18	11	0	0
36	16	18	23	14	4	19	11	0	0
17	16	22	47	27	0	12	12	0	1
34	16	12	42	28	2	18	12	1	0
24	16	13	24	5.75	1	9	13	0	1
51	16	23	50	32.5	3	13	13	1	1
22	16	4	18	28.3	5	15	13	1	0
25	16	10	17	5.5	4	18	13	0	0
44	16	16	51	37	5	20	13	1	1
48	16	22	50	41.3	4	4	14	1	1
42	16	17	38	15.75	6	19	14	0	1
54	16	32	46	49.2	4	3	15	1	0
46	16	18	42	30	3	14	15	1	1
21	16	10	33	9	3	15	16	0	1
35	16	19	36	26.25	7	17	16	1	0
44	16	26	41	19.5	7	20	16	1	0
37	16	20	37	17	6	6	18	0	0
26	16	22	32	0	1	10	18	1	1
29	16	16	23	5.5	13	17	18	0	0
45	16	10	37	33	6	17	19	1	0
17	16	15	25	1.5	7	14	20	0	0
24	16	11	29	10.5	3	18	21	0	0
34	16	12	45	23.5	2	9	22	1	0
51	16	18	41	22	5	18	22	1	1
37	16	18	24	12	6	18	23	0	0
59	17	24	53	44.25	7	17	2	1	1
24	17	22	23	9	6	15	3	0	0
36	17	12	41	33	2	17	4	1	0
42	17	28	32	24	7	18	4	0	0
28	17	13	20	5	1	19	4	0	1
49	17	25	41	26	1	17	5	1	1
40	17	12	40	38.5	4	20	5	1	1
50	17	21	45	27	7	20	5	1	0
42	17	26	38	41	8	20	5	1	1
46	17	20	33	33	2	21	5	1	1
15	17	11	1	4	5	17	6	0	0
35	17	21	32	8	7	15	7	0	1
27	17	20	33	15	3	18	7	1	0
32	17	15	39	28.75	9	19	7	0	1
32	17	16	37	24.5	2	8	8	0	1
46	17	26	42	13	1	13	8	0	1
45	17	18	42	32.5	4	14	8	1	1
35	17	16	34	28	3	17	8	1	0
29	17	21	22	12	4	17	8	0	0
52	17	16	56	45	7	18	8	1	0
35	17	18	28	8.5	3	16	9	1	1
31	17	15	41	21	3	17	9	1	0
45	17	26	29	31.25	6	19	9	1	1
55	17	27	51	21.3	3	13	10	0	0
49	17	23	43	26	2	17	10	1	1
18	17	11	22	4.5	1	19	10	0	0
30	17	11	30	9	1	20	10	1	0
19	17	8	15	40	5	8	11	0	1
44	17	24	48	37.3	3	10	11	1	1
43	17	22	36	26.5	5	16	11	1	1
19	17	9	14	6.5	1	18	11	0	0
42	17	13	25	42	7	18	11	1	0
22	17	19	40	27	1	20	11	1	1
28	17	14	28	12	1	16	12	0	1
26	17	16	40	11	6	16	12	1	1
56	17	33	53	51	3	17	12	1	1
44	17	23	26	16	4	17	12	1	1
24	17	12	36	18.3	4	7	13	0	0
28	17	12	14	22	6	16	13	1	0
41	17	30	36	27.75	1	17	13	1	0
23	17	11	28	20	2	17	13	1	1
43	17	19	32	41	4	17	14	1	1
35	17	18	51	41	6	9	15	1	0
54	17	27	51	47	6	20	15	1	1
42	17	20	49	40	7	20	15	1	1
53	17	27	46	35.7	9	8	16	1	1
14	17	12	25	0	4	16	16	0	0
41	17	19	26	11	4	17	16	0	1
41	17	25	43	17	6	17	16	1	0
36	17	18	44	24	3	9	17	1	0
43	17	21	37	24.5	6	13	17	1	1
54	17	26	53	42	4	16	17	1	1
45	17	21	48	35	3	4	18	1	1
59	17	20	51	30.5	4	7	18	1	1
35	17	16	42	10	5	15	18	0	0
47	17	22	33	6.7	4	16	20	1	1
22	17	14	24	15.75	2	16	21	0	1
46	17	16	20	41	9	18	22	1	1
50	18	25	46	41	6	11	2	1	1
55	18	18	31	40	2	17	3	1	1
41	18	27	35	37	7	17	3	1	1
41	18	19	32	30	4	21	3	1	1
52	18	27	48	48	7	17	4	0	0
37	18	28	43	28.5	3	20	5	1	1
51	18	18	31	43	3	10	6	1	1
34	18	22	29	6	6	11	6	0	0
25	18	23	23	16.75	6	12	6	0	0
50	18	27	45	30.25	6	12	6	1	1
37	18	22	27	25.25	2	17	6	1	1
47	18	26	17	22	9	20	6	1	1
56	18	33	36	44	3	9	7	1	1
19	18	14	26	10	3	16	7	0	0
30	18	15	23	22	6	19	7	1	1
39	18	17	34	22.5	3	15	8	1	1
23	18	14	33	9	5	17	8	0	1
31	18	20	25	4	6	20	8	0	0
51	18	32	43	17	7	20	8	1	1
40	18	21	40	29.8	5	7	9	0	0
47	18	26	41	28	4	12	9	1	1
27	18	11	17	5.25	1	18	9	0	0
27	18	12	36	17	5	18	9	0	1
24	18	31	39	32	8	18	9	0	0
46	18	26	32	37.25	6	20	9	1	1
43	18	20	42	27	11	20	9	1	0
37	18	27	39	11.5	7	10	10	0	0
34	18	17	27	17.12	6	15	10	0	1
47	18	17	34	44	3	17	10	1	1
50	18	24	45	24.5	2	19	10	0	1
33	18	20	39	46.25	6	3	11	0	1
24	18	14	20	17	4	12	11	0	0
50	18	16	28	22.25	1	12	12	1	0
41	18	15	35	25	3	12	12	1	1
32	18	26	11	22.25	6	13	12	0	1
27	18	12	33	23	2	18	12	0	1
49	18	21	44	13.8	1	19	12	1	0
32	18	26	40	25.5	6	20	12	1	1
48	18	25	44	22.25	6	11	13	0	1
38	18	14	34	8	7	16	13	0	0
38	18	19	34	17.5	5	19	13	0	1
44	18	26	44	45	2	14	14	1	1
39	18	23	25	17.5	4	14	14	1	1
29	18	15	36	23	5	14	14	0	0
31	18	12	24	9.5	3	19	14	1	1
48	18	24	38	28	5	15	15	1	1
34	18	15	49	39	6	16	15	1	1
52	18	22	40	38	2	18	15	1	1
45	18	27	32	25	5	20	16	0	0
55	18	16	42	42	3	16	17	1	1
35	18	15	33	32	6	21	17	1	0
35	18	16	41	40	4	17	19	1	1
50	18	22	49	40.5	4	8	20	0	1
40	18	26	39	20.05	9	14	21	0	1
23	18	9	33	15	5	15	21	0	0
47	18	19	47	37.5	11	14	22	1	1
45	19	19	33	15.5	7	17	1	0	0
46	19	24	30	24.25	3	16	2	0	1
45	19	29	43	42	0	16	5	1	1
56	19	30	33	41.25	6	19	5	0	0
36	19	13	29	6	3	20	5	1	0
46	19	25	47	23	1	13	6	1	1
44	19	25	34	9.75	5	15	6	0	0
33	19	18	23	10.29	2	18	6	0	1
41	19	17	22	14	1	15	7	0	0
41	19	19	37	27.5	5	19	8	1	1
39	19	27	43	27.75	5	19	9	1	0
45	19	20	50	29	3	14	10	1	0
45	19	23	31	28	3	15	10	1	1
37	19	22	35	28.5	3	16	10	0	0
35	19	16	23	12.5	5	16	10	0	1
25	19	8	36	27.5	5	18	10	1	1
43	19	13	35	41.25	6	7	11	1	1
33	19	19	37	8.5	1	15	11	0	1
41	19	16	52	30.5	7	15	11	0	0
38	19	9	39	20.75	2	20	11	1	0
30	19	17	39	29	6	20	11	0	1
45	19	22	37	27.5	5	15	12	1	1
32	19	16	22	17.25	8	15	12	0	0
37	19	17	27	9	3	16	12	0	1
42	19	19	32	11.5	3	18	12	1	1
50	19	32	49	40.5	7	18	12	1	0
35	19	27	40	23	6	19	12	1	1
26	19	17	27	1	3	9	13	1	1
48	19	22	42	24.5	0	10	13	1	1
57	19	19	40	20.75	5	12	13	1	1
41	19	13	29	17	5	16	13	0	0
21	19	16	30	10	10	19	13	0	0
32	19	17	30	10.5	3	18	14	0	1
41	19	11	32	25.5	4	18	14	1	0
47	19	13	46	36.25	7	8	15	1	1
54	19	25	43	40.5	8	9	15	1	1
45	19	22	36	16	6	11	15	1	0
38	19	21	30	21	3	16	15	0	0
48	19	10	32	35.5	0	17	15	0	0
40	19	24	32	9	7	18	15	0	0
24	19	13	37	27	4	5	16	1	1
40	19	12	17	24	2	17	16	1	1
57	19	18	44	31	4	19	16	1	1
49	19	24	51	48	3	8	17	1	1
44	19	20	35	14.75	4	12	17	1	1
27	19	11	23	27	2	17	17	0	0
27	19	13	24	14	8	18	18	0	0
44	19	17	25	30.5	11	10	20	1	0
33	19	14	23	20	11	13	20	1	1
44	19	20	38	25	3	15	21	1	1
48	20	18	45	36	7	21	1	1	0
48	20	17	38	32	4	15	2	1	1
37	20	27	41	32.75	5	17	2	1	1
47	20	25	45	34.5	0	14	3	1	0
46	20	17	44	28	4	16	3	1	1
28	20	16	22	7.5	6	20	4	0	1
51	20	15	38	40	4	10	5	1	0
42	20	15	29	25	3	15	5	1	0
55	20	18	45	38	3	17	5	0	0
34	20	16	37	20	7	18	5	1	0
49	20	29	49	42.75	3	20	5	1	1
43	20	17	32	19	5	14	6	1	1
58	20	29	38	30	6	14	6	1	0
48	20	22	50	36	7	16	6	1	1
40	20	22	43	43	3	18	6	1	1
38	20	19	35	24	6	19	6	0	1
36	20	23	41	32.5	7	11	7	0	1
41	20	22	34	14	4	13	7	0	1
41	20	20	41	19.25	2	16	7	1	1
50	20	21	49	25.25	10	16	7	0	0
46	20	12	39	21	3	18	7	1	0
33	20	14	34	12.5	3	20	7	0	0
48	20	24	40	24	7	4	8	1	1
29	20	15	30	21.5	3	12	8	0	1
49	20	24	30	32	2	13	8	1	1
32	20	15	44	23	4	16	8	1	1
35	20	14	43	21	1	18	8	1	0
46	20	17	46	22	2	18	8	1	1
30	20	14	24	19	2	18	8	1	0
39	20	6	39	32.25	2	20	8	1	0
20	20	11	30	32.5	4	14	9	1	0
44	20	16	41	22	4	15	9	0	0
47	20	24	45	40	1	17	9	1	1
40	20	15	40	14	4	19	9	1	1
37	20	16	41	40.5	8	10	10	1	1
29	20	20	35	41	1	11	10	0	0
41	20	17	29	13.75	6	14	10	0	0
51	20	18	30	27.5	4	10	11	1	1
25	20	18	25	6.75	2	13	11	0	0
53	20	21	49	38	9	19	11	1	0
38	20	13	18	22	4	12	12	0	0
21	20	3	16	11.5	4	12	12	0	1
40	20	11	26	12	8	12	12	1	1
40	20	17	37	21.25	4	14	12	0	0
32	20	15	29	6.25	3	15	12	0	0
52	20	2	46	35.5	5	18	12	1	0
35	20	21	36	22	4	10	13	1	1
24	20	17	39	16	12	16	13	1	1
46	20	23	27	18.5	4	18	13	1	1
15	20	10	23	7.5	6	18	13	0	0
47	20	16	40	20	3	19	13	1	1
47	20	15	38	35.5	5	20	13	0	1
50	20	19	47	44	2	11	14	1	1
41	20	18	41	30	2	13	14	1	1
28	20	11	34	2	4	16	14	0	0
52	20	14	51	50.25	9	13	15	1	1
39	20	19	24	11	3	19	15	0	1
34	20	8	18	14.5	5	8	16	0	1
40	20	25	32	26	3	4	17	0	1
49	20	22	45	45.5	6	17	17	1	1
38	20	27	47	34.5	10	17	17	1	0
25	20	13	29	23.25	11	16	18	0	1
39	20	18	52	33	4	20	18	1	1
45	20	24	41	19	5	16	19	0	1
44	20	22	28	16.25	5	13	20	1	1
60	20	21	50	36	7	11	21	1	1
48	21	22	55	31	6	21	1	1	1
45	21	18	53	37.5	2	14	2	1	0
40	21	24	21	15.25	9	10	3	0	0
53	21	29	50	26	8	11	3	1	1
44	21	18	34	17.5	0	18	3	0	1
40	21	24	32	20	2	13	4	1	1
41	21	10	24	16.8	3	16	4	0	0
49	21	17	50	41	13	17	4	1	1
25	21	20	32	18.7	1	18	4	1	0
53	21	27	47	37	4	19	4	1	0
27	21	11	33	16.5	3	13	5	0	1
38	21	10	34	10	5	15	5	0	0
47	21	21	49	35.5	2	17	5	1	1
42	21	17	32	20.25	4	18	5	1	0
46	21	12	29	31.25	11	18	5	0	0
44	21	18	44	32	5	17	6	1	1
28	21	15	21	22	2	18	6	1	1
50	21	15	38	22	5	18	6	1	0
44	21	33	34	13.5	6	18	6	0	0
50	21	24	50	33.5	3	15	7	1	1
47	21	19	45	23	0	17	7	1	0
45	21	28	45	18	8	17	7	1	1
42	21	17	35	27.25	2	18	7	1	1
45	21	24	48	32	5	18	7	1	1
27	21	18	19	16.25	4	19	7	0	1
50	21	15	35	35	6	19	7	1	0
43	21	14	50	30	4	12	8	1	1
36	21	11	38	25.2	5	14	8	1	0
56	21	23	48	44	9	15	8	1	1
39	21	18	43	22.75	3	17	8	1	1
22	21	17	36	5	2	18	8	0	0
36	21	24	54	43	11	18	8	1	0
32	21	14	44	21	2	19	8	1	1
44	21	21	47	33.5	4	19	8	1	1
37	21	14	42	4.25	3	11	9	0	0
31	21	16	23	7	1	15	9	0	0
43	21	26	40	33	4	17	9	0	0
36	21	19	43	22	5	17	9	0	1
48	21	22	17	14	3	18	9	1	1
48	21	24	47	42	3	19	9	1	1
24	21	5	28	5	6	19	9	0	0
44	21	22	35	14	5	20	9	1	1
37	21	21	23	26	2	21	9	1	1
48	21	32	39	32.25	8	6	10	1	1
51	21	21	50	46	2	13	10	1	1
41	21	10	29	14	3	13	10	0	1
54	21	15	45	30	6	13	10	1	0
43	21	22	36	17.75	2	15	10	0	0
40	21	24	39	15.3	2	18	10	1	0
44	21	18	42	34.75	1	19	10	1	0
59	21	36	52	48.75	4	5	11	0	0
39	21	18	33	23.75	2	9	11	1	1
44	21	27	38	30.5	2	11	11	1	1
33	21	19	37	23	3	14	11	0	0
54	21	29	51	47	3	15	11	0	0
33	21	12	36	25	5	16	11	1	1
39	21	23	39	43	8	16	11	1	0
32	21	22	36	33.5	3	17	11	1	1
44	21	16	37	33	6	17	11	1	1
31	21	15	44	35	2	7	12	1	0
25	21	14	37	15.8	1	12	12	0	0
37	21	11	33	9	6	12	12	0	0
31	21	16	26	13.7	0	13	12	1	1
45	21	10	47	24.5	2	15	12	1	1
39	21	16	41	20.25	5	16	12	0	1
37	21	23	29	20	3	17	12	1	0
47	21	29	30	9.5	7	20	12	0	1
48	21	14	48	42	8	20	12	1	1
45	21	30	35	15	2	18	13	0	0
36	21	19	37	36.25	6	21	13	1	1
36	21	12	35	19.5	7	7	14	0	0
31	21	22	28	5.25	4	10	14	0	1
55	21	35	47	18.75	8	11	14	1	1
9	21	14	26	6.5	5	16	14	0	1
38	21	22	43	19.5	2	17	14	1	1
27	21	11	33	11.25	3	20	14	0	1
37	21	30	26	34	7	6	15	1	1
35	21	14	44	23	2	9	15	1	1
43	21	13	36	15.34	7	3	16	1	1
50	21	21	42	45	2	9	16	1	1
50	21	28	36	42.5	5	9	16	1	1
43	21	27	32	19.5	3	14	16	0	1
48	21	27	34	26	6	16	16	1	1
35	21	21	29	32.75	7	16	16	0	0
34	21	10	13	3.5	5	18	16	0	0
45	21	15	32	34.5	3	11	17	1	1
27	21	12	31	21	7	11	17	0	0
26	21	19	34	9	3	15	17	0	0
31	21	26	31	38.75	10	15	17	0	0
30	21	9	14	4	2	16	17	0	0
32	21	7	39	34	3	17	17	1	0
34	21	22	26	14	6	18	18	0	1
46	21	13	26	24	3	12	19	1	1
43	21	27	31	19.25	3	12	19	0	1
49	21	25	41	41.5	6	10	20	1	1
35	21	18	32	12.75	4	13	20	0	1
32	21	16	20	15.25	2	15	20	0	1
44	22	29	27	25	6	10	2	1	1
44	22	17	40	30.5	5	19	3	0	0
27	22	17	20	12	2	13	4	0	1
50	22	25	12	30	11	13	4	1	0
49	22	28	54	39	0	19	4	1	1
46	22	22	33	27.25	2	15	5	1	1
37	22	19	43	22.3	4	16	5	1	1
51	22	28	49	42	1	17	5	1	1
43	22	13	35	32.5	3	17	5	1	1
24	22	12	26	1.5	4	20	5	0	0
43	22	17	48	36	5	2	6	1	1
40	22	25	30	8	5	12	6	0	1
29	22	15	37	32.5	4	17	6	1	1
26	22	20	17	21.75	2	19	6	0	0
37	22	15	33	22	4	19	6	0	1
31	22	17	29	24.25	1	11	7	1	1
34	22	18	46	30.5	3	12	7	1	0
48	22	23	48	35.5	9	14	7	1	1
57	22	14	36	20	5	15	7	1	1
42	22	12	46	23.8	2	17	7	1	0
44	22	21	38	31.3	4	17	7	1	0
42	22	15	48	41	1	19	7	1	0
51	22	23	51	39	5	13	8	1	0
43	22	16	31	27.25	1	15	8	0	1
25	22	13	26	12	5	15	8	1	1
45	22	18	41	22.75	2	17	8	1	1
38	22	11	32	38	3	18	8	1	0
41	22	25	49	23.25	3	19	8	1	1
52	22	18	50	23.5	6	21	8	1	1
43	22	22	51	47.5	1	11	9	1	1
55	22	32	43	40.5	4	15	9	1	1
38	22	27	40	20.5	9	17	9	1	1
45	22	17	33	23.5	3	18	9	0	1
50	22	25	48	31	1	19	9	1	1
36	22	11	37	15	10	21	9	1	1
34	22	19	35	16	6	10	10	0	1
39	22	19	41	23.8	4	14	10	1	0
39	22	12	20	35	5	14	10	1	1
25	22	14	23	22.75	5	16	10	0	1
49	22	25	27	29	6	16	10	1	1
33	22	18	37	22.75	2	17	10	0	1
34	22	9	24	13.25	3	17	10	0	0
52	22	25	22	14	5	17	10	0	0
43	22	25	24	29	8	10	11	1	0
52	22	17	43	43	2	12	11	1	1
39	22	28	33	37	4	12	11	0	0
38	22	24	40	25	1	15	11	0	1
40	22	14	33	41	6	15	11	1	0
35	22	14	33	39.25	3	18	11	1	1
43	22	18	37	12.5	7	20	11	0	0
57	22	30	56	46.75	8	21	11	1	1
52	22	30	51	40	3	3	12	1	1
39	22	12	45	17.75	5	11	12	1	1
47	22	27	34	19.5	6	11	12	0	1
45	22	22	45	21	1	12	12	1	1
28	22	9	35	13	1	14	12	1	1
32	22	15	32	14.25	6	16	12	0	0
35	22	17	14	11.5	13	17	12	0	1
40	22	16	39	24.75	3	18	12	0	1
53	22	13	47	37.8	7	7	13	1	1
48	22	16	48	24	6	10	13	1	1
40	22	21	41	16.8	3	11	13	0	0
31	22	25	46	22	3	11	13	0	1
38	22	16	34	31.5	3	13	13	1	1
55	22	29	33	15.75	7	16	13	1	1
58	22	25	44	33.8	5	17	13	1	1
37	22	22	36	2.5	6	18	13	0	0
57	22	26	53	54	4	9	14	1	1
50	22	15	47	34.75	5	10	14	1	0
23	22	19	31	15.75	5	14	14	0	1
47	22	30	46	18	8	16	14	1	1
32	22	13	40	8.75	4	17	14	0	0
61	22	30	47	35	4	18	14	1	1
42	22	20	42	33.25	7	18	14	1	1
46	22	23	51	32.5	4	9	15	1	1
51	22	17	28	6.5	4	11	15	1	0
41	22	17	29	12.25	4	13	15	1	1
57	22	25	39	26	2	15	15	1	1
45	22	18	42	19.75	0	16	15	1	1
44	22	21	28	13	4	17	15	1	1
41	22	22	44	27	5	19	16	1	1
48	22	12	36	30	2	18	17	1	1
32	22	22	38	43	4	10	18	0	0
48	22	20	26	29.5	1	12	18	1	1
30	22	12	25	5	4	14	18	0	0
51	22	29	46	39	2	16	18	1	1
40	22	19	42	26	4	17	18	0	1
52	22	27	39	43.75	1	6	19	1	1
54	22	15	38	22	3	16	19	1	1
44	22	15	45	49	6	17	20	1	1
24	22	6	23	3	6	18	20	1	0
38	22	16	38	21.3	4	15	21	0	1
58	22	24	54	41	12	7	22	0	1
49	23	28	48	24	4	17	3	1	1
50	23	27	37	39.75	5	17	3	1	1
42	23	25	47	33	5	18	3	1	1
52	23	25	43	27	3	18	4	1	1
40	23	21	39	13.75	1	20	4	1	0
50	23	31	47	46	4	21	4	1	0
39	23	19	48	39	2	13	5	1	1
45	23	12	40	19.3	4	18	5	1	1
31	23	22	31	30.75	5	18	5	1	0
22	23	14	16	21	6	18	5	0	0
28	23	12	31	26	1	20	5	0	0
47	23	29	37	38.7	6	13	6	1	1
52	23	31	40	25.5	1	14	6	1	0
60	23	22	49	37	3	16	6	1	1
55	23	20	42	14	2	17	6	1	1
58	23	25	53	34	2	18	6	1	1
44	23	28	40	31	7	18	6	1	1
41	23	18	42	26.75	2	19	6	0	0
58	23	27	39	18.75	5	19	6	1	1
23	23	9	29	23.5	3	10	7	0	1
40	23	20	30	31.5	5	12	7	1	1
47	23	20	45	27.5	2	13	7	1	1
48	23	29	53	44	3	16	7	1	1
48	23	19	37	41	3	16	7	1	1
44	23	21	41	24.5	5	19	7	1	0
34	23	18	44	27	5	13	8	1	1
55	23	21	50	44.25	3	16	8	1	1
51	23	23	49	37.5	6	18	8	1	1
26	23	13	27	12.25	3	19	8	0	0
56	23	28	54	55	6	19	8	1	1
38	23	23	49	20	9	21	8	1	0
48	23	15	45	19.5	3	11	9	1	0
29	23	15	29	15.25	1	18	9	0	0
46	23	21	33	11.25	3	19	9	1	0
46	23	15	33	27.75	1	20	9	1	1
51	23	24	39	26.5	5	20	9	1	0
49	23	25	28	20.3	5	13	10	0	1
34	23	17	32	8	3	14	10	1	1
44	23	22	46	38.25	6	15	10	1	0
35	23	10	32	26.75	4	16	10	1	1
33	23	28	47	37	1	10	11	1	1
36	23	11	26	8.5	4	12	11	0	1
62	23	31	46	48	11	13	11	1	1
51	23	23	47	19.75	2	15	11	0	1
47	23	24	42	30	3	18	11	1	1
44	23	26	48	24	5	18	11	1	0
44	23	12	48	34	4	19	11	1	1
56	23	16	56	50.75	1	8	12	1	1
53	23	11	53	34.5	1	9	12	1	1
32	23	24	40	39.5	2	9	12	1	1
30	23	18	24	7.5	2	11	12	0	0
43	23	22	26	13.3	11	12	12	0	0
28	23	11	32	11	6	13	12	1	1
52	23	17	39	36.75	8	16	12	1	1
51	23	26	46	31	4	19	12	1	1
42	23	16	54	34	4	13	13	1	0
44	23	19	31	18.5	3	14	13	1	1
50	23	26	55	49	2	16	13	1	1
43	23	20	24	28	2	20	13	0	1
39	23	22	41	16.25	3	20	13	1	1
49	23	20	50	43	6	2	14	1	1
55	23	19	46	31.75	6	13	14	1	0
45	23	21	30	35.25	5	15	14	1	0
48	23	19	42	31	1	16	14	1	0
40	23	7	38	25	7	17	14	1	0
35	23	16	46	21.75	6	18	14	0	1
23	23	26	20	5	7	20	14	1	0
39	23	22	39	45	3	5	15	1	1
32	23	15	26	22	5	9	15	1	1
38	23	20	21	11	3	16	15	1	1
37	23	22	44	40	1	18	15	1	1
44	23	19	41	45.5	11	19	15	0	1
49	23	23	30	14.25	3	20	15	1	1
59	23	28	34	43	4	9	16	1	1
49	23	25	44	37.5	8	15	16	1	0
49	23	19	46	37.25	5	15	17	1	1
38	23	20	32	17.75	4	16	17	1	1
25	23	7	19	19.5	4	17	17	1	1
43	23	17	28	24.5	8	11	18	1	1
50	23	29	46	27	1	13	18	1	1
49	23	24	45	14.5	5	16	18	1	1
35	23	12	45	37	4	8	19	1	1
35	23	21	25	21	10	9	19	1	1
49	23	21	38	35.75	5	19	19	1	1
54	23	25	48	32	3	18	20	1	1
47	23	21	45	37.3	5	8	21	0	0
56	23	23	40	16	8	11	21	1	0
32	24	11	35	5.75	7	17	2	0	1
44	24	24	36	29	2	18	3	1	1
36	24	19	42	21	2	18	3	0	1
44	24	31	41	27.8	5	21	4	1	1
34	24	12	33	33	4	17	5	1	1
55	24	21	49	33.5	4	18	5	1	1
49	24	26	46	29.5	4	17	6	1	1
47	24	13	50	36	1	19	6	1	1
42	24	27	32	17.5	1	13	7	1	1
50	24	27	27	26	3	18	7	1	1
40	24	12	27	14.25	6	18	7	0	0
51	24	26	40	14.05	4	19	7	0	1
39	24	25	33	21.5	4	20	7	1	1
54	24	20	48	27	1	17	8	1	1
53	24	17	45	27	3	17	8	1	1
54	24	26	45	48	4	20	8	1	1
46	24	25	48	40.75	5	18	9	1	1
39	24	11	37	16	4	20	9	1	1
40	24	23	20	8	5	20	9	0	0
37	24	11	20	17	5	9	10	1	1
48	24	17	31	25.5	4	12	10	1	1
43	24	25	33	24.25	4	13	10	0	1
46	24	27	33	37	0	15	10	1	1
30	24	15	18	22	5	19	10	0	1
46	24	16	38	32	7	19	10	1	1
54	24	27	40	24.75	3	20	10	1	0
46	24	20	47	19.75	1	11	11	1	1
26	24	23	37	17.5	3	11	11	0	1
53	24	21	48	39	8	15	11	1	1
56	24	25	34	13.3	2	17	11	1	0
45	24	9	28	9.75	2	17	11	1	1
57	24	24	45	20.25	6	19	11	1	1
53	24	17	49	34	5	20	11	1	1
39	24	9	38	33.25	2	5	12	1	1
42	24	24	30	30	0	15	12	1	0
48	24	27	48	12	8	17	12	0	1
36	24	17	39	14.5	0	18	12	0	1
42	24	26	39	18.8	3	9	13	0	1
50	24	24	28	38	4	12	13	1	1
44	24	22	25	33.5	6	16	13	1	0
37	24	16	42	12.75	7	17	13	0	0
41	24	23	37	36.25	5	13	14	1	1
41	24	25	45	41.75	5	14	14	1	0
34	24	13	33	24	1	17	14	1	1
47	24	22	48	29	4	17	14	1	1
41	24	21	40	21.25	10	19	14	1	0
46	24	23	35	10.8	5	15	15	0	1
50	24	23	28	24	8	19	15	1	0
35	24	20	43	35	5	11	16	1	0
58	24	22	48	44.5	5	19	16	1	1
38	24	26	34	27.75	4	20	16	1	1
46	24	22	45	32	12	7	19	1	1
39	24	17	26	21.75	3	18	19	1	1
50	24	27	47	33	3	18	19	1	0
48	25	20	47	46	8	19	1	1	1
58	25	23	35	27.25	6	15	2	1	1
34	25	17	31	45.5	3	19	2	1	1
47	25	34	44	47	6	16	3	1	1
55	25	32	37	37	4	18	4	1	0
42	25	15	39	22	2	21	4	1	0
58	25	26	46	32	1	17	5	1	1
54	25	33	19	31.25	4	17	5	1	1
50	25	27	42	35	5	19	5	1	0
63	25	33	52	49	4	16	6	1	1
47	25	16	43	28	4	17	6	1	0
44	25	19	45	40	2	18	6	1	1
51	25	20	53	24	3	18	6	1	0
55	25	24	47	35.8	5	18	6	1	1
55	25	22	43	25.5	3	20	7	1	1
38	25	18	46	38	9	13	8	0	1
51	25	27	45	45.75	4	14	8	1	0
36	25	25	34	30	4	16	8	0	0
39	25	14	42	26	9	16	8	1	0
54	25	24	48	52.75	4	18	8	1	1
38	25	19	25	22.5	4	18	8	1	0
50	25	23	42	22	3	19	8	1	1
49	25	14	51	41	0	11	10	1	1
54	25	19	42	30.75	5	14	10	1	1
46	25	19	44	23.75	3	17	10	1	1
35	25	11	26	5.5	5	20	10	0	0
43	25	26	38	36	4	15	11	1	1
39	25	26	42	28.5	4	17	11	1	1
51	25	20	46	21	4	7	12	1	1
42	25	21	48	41	6	13	12	1	1
40	25	6	37	17	3	18	12	1	1
41	25	16	40	22.5	4	18	12	1	0
48	25	27	40	13.5	3	18	13	0	1
44	25	22	29	0	4	18	13	0	0
48	25	26	34	48	7	18	13	1	1
45	25	16	33	33	4	15	14	1	1
51	25	25	47	27.8	6	20	14	1	1
53	25	25	49	33.5	3	14	15	1	0
49	25	26	39	34	5	18	15	1	1
50	25	32	37	29	6	18	15	0	1
44	25	25	36	23	3	7	16	1	1
41	25	20	39	25	1	7	17	1	1
46	25	17	34	31.75	2	17	17	1	1
39	25	17	31	13	1	19	17	1	1
42	25	19	49	16.5	5	15	18	0	1
52	25	26	40	28.75	5	19	18	1	1
55	25	18	42	23	2	20	20	1	1
51	26	22	56	43.25	2	19	2	1	0
41	26	20	31	19.25	3	19	2	1	1
49	26	27	44	11	4	13	3	1	0
32	26	28	42	10.8	4	13	4	0	0
53	26	15	52	38	1	15	5	1	1
59	26	25	49	36.75	5	16	6	1	0
49	26	24	50	22.75	5	17	6	1	1
52	26	30	43	29	6	8	7	1	1
49	26	34	48	35.5	1	13	7	1	1
53	26	23	43	41	7	19	7	1	0
49	26	26	51	40	9	13	8	1	1
37	26	17	38	34.5	6	7	9	0	1
53	26	28	53	46	2	19	10	1	1
40	26	21	37	20.75	3	15	11	0	1
55	26	28	48	42	5	19	11	1	0
53	26	19	51	37.75	1	18	13	1	1
45	26	16	36	10	0	18	15	0	0
53	26	24	50	53	4	9	16	1	1
50	26	20	49	18.5	2	16	16	1	1
50	26	18	40	35	3	18	16	1	1
35	26	25	38	17	3	12	19	1	0
52	26	22	38	28.5	9	14	19	1	1
31	26	17	48	35	3	17	19	1	1
54	26	17	50	42.5	2	15	20	1	1
44	26	30	34	19	6	19	20	0	0
57	27	31	48	43	6	15	2	1	1
51	27	22	36	20.75	3	20	2	1	1
38	27	26	38	28	4	20	4	1	1
46	27	21	50	38	5	11	6	1	1
52	27	20	42	30	4	17	7	1	0
52	27	24	32	28	3	10	9	1	1
60	27	32	33	28	3	14	9	1	1
22	27	19	38	20.75	1	18	9	1	1
58	27	27	51	38.25	5	10	11	1	1
63	27	34	46	13.25	2	14	13	1	1
42	27	16	40	18.75	6	18	13	1	1
43	27	27	36	32	8	15	16	1	0
56	27	18	52	36.8	4	19	16	1	1
47	28	26	43	34.5	1	20	3	0	1
51	28	22	48	39	1	13	5	1	1
50	28	29	47	18.5	4	18	7	1	1
48	28	22	37	27.5	3	14	11	1	1
54	28	26	42	31.5	4	14	15	1	1
20	28	12	41	2	8	17	15	0	0
44	28	12	40	35.5	5	18	16	1	0
43	29	17	25	24	5	15	11	1	0
45	29	13	43	47	3	19	11	1	1
34	29	24	21	17	1	17	12	1	1
35	29	23	38	16.75	3	14	15	1	1
43	29	19	46	23	2	19	18	1	1
53	29	28	42	43	3	15	20	1	1
60	30	26	56	55	7	12	9	1	1
55	30	20	46	39.5	4	16	9	1	1
47	30	20	52	37	0	1	12	1	1
55	30	34	50	38.25	2	12	16	1	1
57	30	15	43	10.5	2	19	17	0	1
58	30	29	50	45	9	11	19	1	1
56	31	33	51	41.25	8	18	4	1	0
47	31	22	33	43	6	16	9	1	0
55	31	24	52	40.5	10	17	12	1	1
50	32	17	44	14	2	15	3	1	1
63	34	25	47	49.5	3	10	9	1	1
61	38	30	53	43	3	10	22	1	1
44	44	24	40	24	5	16	16	1	1
